# Supplementary material for: Fecal Bacteria as Non-Invasive Biomarkers for Colorectal Adenocarcinoma
Source: Front Oncol. 2021 Aug 10;11:664321. doi: 10.3389/fonc.2021.664321 (PMC8383742; doi:10.3389/fonc.2021.664321)
Supplement: Supplementary file 8 [file Table_3.xlsx]

## Sheet: Sheet1
genus	weight
Bacteroides	0.0647686
Oscillospira	0.0335519
Odoribacter	0.0257169
Roseburia	0.0222203
Bifidobacterium	0.0211092
Parabacteroides	0.0206919
Prevotella	0.0184104
Blautia	0.0176493
Sphingomonas	0.0171813
Parvimonas	0.0159152
Dialister	0.0158658
Faecalibacterium	0.0155875
Clostridium	0.0150391
Dorea	0.0142084
SMB53	0.0141749
Collinsella	0.0132681
Bilophila	0.0129292
Sutterella	0.0128147
Ruminococcus	0.0119468
Peptostreptococcus	0.0119199
Butyricimonas	0.011909
Lachnospira	0.0116619
Porphyromonas	0.0104116
Alistipes	0.00964431
Veillonella	0.00905847
Eubacterium	0.00893263
Lactobacillus	0.00875475
Megamonas	0.00818468
Coprococcus	0.00816774
Ruminococcus	0.00784596
Phascolarctobacterium	0.00772731
Desulfovibrio	0.00755314
Fusobacterium	0.00748169
Neisseria	0.00742401
Streptococcus	0.00732317
Klebsiella	0.0073084
Catenibacterium	0.00730333
Actinomyces	0.00720526
Microbacterium	0.00691586
Citrobacter	0.006335
