# Supplementary material for: Fecal Bacteria as Non-Invasive Biomarkers for Colorectal Adenocarcinoma
Source: Front Oncol. 2021 Aug 10;11:664321. doi: 10.3389/fonc.2021.664321 (PMC8383742; doi:10.3389/fonc.2021.664321)
Supplement: Supplementary file 9 [file Table_4.xlsx]

## Sheet: Sheet1
Dialister
Parvimonas
Parabacteroides
SMB53
Selenomonas
Bifidobacterium
Odoribacter
Roseburia
Clostridium
Blautia
Lachnospira
Bacteroides
Dorea
