# Supplementary material for: Fecal Bacteria as Non-Invasive Biomarkers for Colorectal Adenocarcinoma
Source: Front Oncol. 2021 Aug 10;11:664321. doi: 10.3389/fonc.2021.664321 (PMC8383742; doi:10.3389/fonc.2021.664321)
Supplement: Supplementary file 10 [file Table_5.xlsx]

## Sheet: Sheet1
	sensitivity	specificity	precision	accuracy	TP	FP	TN	FN
bacteria genus only	0.826	0.783	0.851	0.809	57	10	56	12
